# Supplementary material for: Bioaccumulation and Transfer of Potentially Toxic Elements in the Yam-Soil System and Associated Health Risks in Kampala’s Luzira Industrial Area
Source: J Xenobiot. 2025 Nov 11;15(6):193. doi: 10.3390/jox15060193 (PMC12641905; doi:10.3390/jox15060193)
Supplement: Supplementary file 1 [file jox-15-00193-s001.zip]

Archive with 1 entries (1 files):
- jox-3913412-supplementary.pdf
